# Supplementary material for: Short term effect of antimicrobial photodynamic therapy and probiotic L. salivarius WB21 on halitosis: A controlled and randomized clinical trial
Source: PLoS One. 2024 Jul 2;19(7):e0297351. doi: 10.1371/journal.pone.0297351 (PMC11218947; doi:10.1371/journal.pone.0297351)
Supplement: S1 Data — (ZIP) [file pone.0297351.s004.zip]

Archive with 1 entries (1 files):
- Dados .xlsx
