# Supplementary material for: Short term effect of antimicrobial photodynamic therapy and probiotic L. salivarius WB21 on halitosis: A controlled and randomized clinical trial
Source: PLoS One. 2024 Jul 2;19(7):e0297351. doi: 10.1371/journal.pone.0297351 (PMC11218947; doi:10.1371/journal.pone.0297351)
Supplement: S1 Data — (ZIP) [file pone.0297351.s004.zip › Dados .xlsx]

## Sheet: Plan1
Grupo 1- Raspador - n inicial= 13 n imediato-13 7dias= 11 30 dias=09
Medidas de sulfidreto em ppb - > ou= 112 ppb - halitose
Número	Nome	Grupo	Genero	Idade	Saburra	Inicial	Imediato	7 Dias	30 dias
2		1	2	22	0.1666	911	0	1060	906
5		1	2	22	0.1666	1053	130	830	626
8		1	2	21	0.3333	2286	65	680	2148
10		1	2	20	0.1666	1331	276	991	837
14		1	2	20	0.1333	1474	0	1113	F
19		2	1	20	0.3333	1031	32	641	27
20		1	2	21	0.1666	670	7	1310	959
24		1	2	21	0.3333	666	641	750	683
28		1	2	20	0.1666	1436	0	592	1224
33		1	2	20	0.3333	1950	102	241	1415
48		1	2	23	0.3333	536	0	F	F
49		1	2	20	0.3333	740	0	276	F
55		1	2	23	0.6666	1086	235	F	F
Grupo 2- aPDT urucum - n inicial= 13 n imediato-13 7dias= 12 30dias= 09
Medidas de sulfidreto em ppb - > ou= 112 ppb - halitose
Número	Nome	Grupo	Genero	Idade	Saburra	Inicial	Imediato	7 Dias	30 Dias
1		2	1	25	0.5	2175	7	1751	599
11		2	2	22	0.1333	421	23	1035	F
12		2	2	21	0.1333	1060	0	816	913
22		2	2	22	0.5	130	61	584	1015
27		2	2	20	0.3333	1148	65	685	1691
29		2	2	19	0.6666	1086	223	771	959
32		2	2	25	0.5	823	99	1100	579
36		2	2	21	0.1666	356	7	201	F
37		2	2	22	0.3333	1583	91	1352	1483
42		2	1	20	0.1666	186	0	700	F
45		2	2	20	0.3333	762	133	1006	853
50		2	1	20	0.1666	738	45	413	1130
54		2	2	20	0.3333	702	0	F	F
Grupo 3 - Probióticos - n inicial= 13 7dias= 09 14 dias=08 30 dias=5
Medidas de sulfidreto em ppb - > ou= 112 ppb - halitose
Número	Nome	Grupo	Genero	Idade	Saburra	Inicial	7 Dias	14 dias	30 Dias
3		3	2	22	0.5	816	695	408	1135
9		3	2	20	0.3333	198	0	F	474
21		3	2	23	0.5	372	348	F	F
23		3	2	24	0.5	609	84	2221	970
25		3	2	25	0.3333	461	F	95	F
26		3	2	18	0.6666	1060	F	790	F
35		3	1	21	0.6666	1354	279	780	1648
38		3	1	21	0.1333	641	719	683	639
39		3	2	21	0.6666	437	65	95	F
41		3	2	22	0.5	797	F	F	F
43		3	2	21	0.1333	740	673	F	F
47		3	2	21	0.6666	1693	883	397	F
56		3	2	19	0.6666	232	F	F	F
Grupo 4- aPDT urucum + Probióticos - n inicial= 13 n imediato=13 7dias= 9 14 dias=8 30 dias=7
Medidas de sulfidreto em ppb - > ou= 112 ppb - halitose
Número	Nome	Grupo	Genero	Idade	Saburra	Inicial	Imediato	7 Dias	14 Dias	30 Dias
4		4	2	21	0.5	1102	0	1196	1669	F
6		4	1	21	0.1666	621	32	173	523	342
7		4	2	21	0.5	1196	0	F	1761	1157
13		4	2	22	0.1333	832	99	745	F	0
15		4	2	22	0.5	604	45	1178	1486	0
16		4	2	22	0.6666	487	36	1033	285	1571
18		4	2	25	0.1666	482	0	7	497	282
30		4	2	20	0.3333	405	0	F	440	2286
40		4	2	20	0.3333	348	106	311	F	F
46		4	2	21	0.3333	1367	229	1944	993	F
51		4	1	19	0.5	634	124	F	F	F
52		4	2	19	0.6666	641	27	F	F	F
53		4	1	24	0.6666	626	27	680	F	F
	Legendas e explicações:
	Gênero 1 - Masculino
	Gênero 2 - Feminino		F - falta do paciente
	Saburra - índice inicial em porcentagem
	Limiar de halitose - sulfidreto até 112 ppb
	Os grupos 1 e 2 tem os mesmos tempos de avaliação (baseline, imediato, 7 dias e 30 dias). O grupo 3, por conta do período de ingestão dos probióticos, tem os tempos de baseline, 7 dias, 14 dias e 30 dias. O grupo 4, por ser uma junção de aPDT e probióticos, tem os tempos baseline, imediato, 7 dias, 14 dias e 30 dias.
